# Supplementary material for: Prospective Case Series of Clinical Signs and Adrenocorticotrophin (ACTH) Concentrations in Seven Horses Transitioning to Pituitary Pars Intermedia Dysfunction (PPID)
Source: Vet Sci. 2022 Oct 17;9(10):572. doi: 10.3390/vetsci9100572 (PMC9607114; doi:10.3390/vetsci9100572)
Supplement: Supplementary file 1 [file vetsci-09-00572-s001.zip]

Archive with 1 entries (1 files):
- vetsci-1916487-supplementary.MOV
